# Supplementary material for: Effects of Dietary Energy Sources on Post Mortem Glycolysis, Meat Quality and Muscle Fibre Type Transformation of Finishing Pigs
Source: PLoS One. 2015 Jun 30;10(6):e0131958. doi: 10.1371/journal.pone.0131958 (PMC4488424; doi:10.1371/journal.pone.0131958)
Supplement: S6 Table — (XLSX) [file pone.0131958.s006.xlsx]

## Sheet: miR23a,PGC-1α,MEF2C expressions
pigs	miR23a	PGC-1α	MEF2C
A1	0.933922	0.779435	0.918658
A2	0.966117	1.13879	1.08687
A3	1.11642	1.17406	0.967213
A4	0.964578	0.738739	1.14464
A5	1.14206	1.48441	1.12446
A6	0.928621	0.882295	0.761053
A7	1.1006	1.15269	0.955283
A8	0.976272	1.18619	0.999975
B1	1.08152	1.01913	1.15124
B2	1.10453	1.14103	0.952838
B3	0.821454	0.998845	1.22475
B4	0.655313	1.47223	1.14084
B5	1.09439	1.4811	0.838641
B6	1.05094	1.4318	0.863025
B7	1.10194	1.09139	0.791277
B8	0.968351	1.15749	0.841795
C1	0.67375	2.40466	0.888782
C2	0.682325	3.05569	0.833644
C3	1.13449	2.80208	0.662599
C4	0.877687	3.07375	1.48876
C5	0.637359	3.99815	0.914103
C6	0.690149	2.59398	1.13376
C7	0.72523	2.92749	1.03773
C8	0.816959	3.79386	1.12242
